# Supplementary material for: Peatland Acidobacteria with a dissimilatory sulfur metabolism
Source: ISME J. 2018 Feb 23;12(7):1729–42. doi: 10.1038/s41396-018-0077-1 (PMC6018796; doi:10.1038/s41396-018-0077-1)
Supplement: Supplementary file 2 — Supplementary Tables [file 41396_2018_77_MOESM2_ESM.xlsx]

## Sheet: Legends
Hausmann et al. Supplementary Tables
Supplementary Table S1
Taxonomy, genome characteristics, and abundance measures of the DsrAB-encoding MAGs. Estimation of completeness and contamination was performed with checkM. Genome abundance estimates are the fraction of metagenomic reads mapped to each MAG in relation to all quality filtered reads. Values given for native soil are averages of both native soil metagenomes. mRNA abundance estimates (only acidobact…
Supplementary Table S2
Curated annotation tables of SbA1–7: (a) dissimilatory sulfur metabolism; (b–h) respiratory complexes I–V: NADH dehydrogenases (NDH, b), succinate dehydrogenase (SDH, c), quinol—cytochrome-c reductases (CIII/ACIII, d/e), low- (LATO, f) and high-affinity (HATO, g) terminal oxidases, and ATP synthases (h); (i) stress (superoxide detoxification), (j) formate dehydrogenases (FDH), hydrogenases (Hase)…
The following metabolic marker genes are absent in SbA1–7 MAGs: Inorganic sulfur metabolism (Wasmund et al., 2017): soxABXYZ (Sox enzyme machinery), tsdA, thiosulfate dehydrogenase; otr, octaheme tetrathionate reductase; phsABC, thiosulfate reductase; psrABC, polysulfide reductase; sreABC, sulfur reductase (Laska et al., 2003); asrABC, trimeric dissimilatory sulfite reductase (anaerobic sulfite r…
Supplementary Table S3
(a) Supplementary Table S2 deposited in machine-readable format including additional information. The length of CDS terminated by scaffold borders (¹ or ² in strand column) is underestimated, as the true length is not known. bactNOG and NOG IDs were assigned by best-match principle. Ranks are based on averaged FPKM. Missing ranks indicate that expression was never detected in any replicate. Signi…
Supplementary Table S4
Glycoside hydrolases genes summarized by EC numbers provided by the carbohydrate-active enzymes database. Note that glycoside hydrolases can have more than one EC number assigned and not every glycoside hydrolase family member may perform each of the enzymatic reactions.

## Sheet: S1. MAGs
MAG	SbA1	SbA7	SbA5	SbA2	SbA3	SbA4	SbA6	SbB1	SbB2	SbD1	SbD2	SbF1	SbV1
Taxonomy	Acidobacteria subdivision 1			Acidobacteria subdivision 3				Burkholderiales		Syntrophobacter		Desulfo- sporosinus	Verrucomicrobia subdivision 3
Scaffolds	198	204	162	127	529	790	143	175	316	182	216	971	375
Contigs	251	307	236	165	993	1085	176	191	477	248	309	1052	525
Bin size (Mnt)	5.39164	2.82169	5.28642	2.75195	8.51764	10.0823	3.51135	2.75825	3.05518	4.66556	1.81187	5.32143	8.5014
G+C content (%)	59.3	58.4	59.4	58.7	61.7	63	63	66.3	63.1	52.5	53.3	42.6	59.7
Completeness (%)	96.12	54.78	96.22	30.83	74.52	71.86	29.67	83.43	88.04	98.04	58.99	98	92.04
Contamination (%)	7.95	8.21	1.47	0	1.89	3.91	1.28	1.18	0.66	2.78	0.82	3.89	5.92
Strain heterogeneity (%)	42.11	9.09	0	0	25	80	0	0	0	20	0	10.31	0
Predicted genes	5288	3261	5152	3188	9435	10764	3663	2907	3623	4988	2033	6543	8125
Predicted CDS	5235	3230	5114	3174	9407	10701	3650	2880	3589	4937	2017	6440	8070
Genome abundance, native soil (%)	0.297171	0.140785	0.426508	0.188455	0.329097	0.491789	0.190151	0.0271564	0.258584	0.192862	0.0563095	0.0003369	0.387989
Genome abundance, SIP fractions (%)	0.0930507	0.0483623	0.0770283	0.0890778	0.0605675	0.263313	0.105315	0.170801	0.229389	0.0198442	0.0006185	0.276917	0.120953
mRNA abundance, native soil (%)	0.40±0.094	0.04±0.004	1.75±0.235	0.05±0.004	0.06±0.003	0.41±0.096	0.04±0.003	—	—	—	—	—	—
Fraction of expressed CDS, native soil (%)	42	45	36	46	35	39	43	—	—	—	—	—	—

## Sheet: S2a. sulfur
MAG				SbA1	SbA7	SbA5	SbA2	SbA3	SbA4	SbA6
sulfate import/export	sulfate permease (TC 2.A.53)		sulP	SBA1_1040073			SBA2_1170002↓²	SBA3_1420051, SBA3_2120029	SBA4_660004
	divalent anion:sodium symporter (TC 2.A.47)		dass					SBA3_1230010	SBA4_4490002
sulfate activation (or APS oxidation)	sulfate adenylyltransferase (EC 2.7.7.4)		sat		SBA7_760007²		SBA2_380057	SBA3_610006–7↓
	soluble inorganic pyrophosphatase (sPPase) (EC 3.6.1.1)		ppa						SBA4_510010
	proton-pumping inorganic pyrophosphatase (H⁺-PPase) (EC 3.6.1.1)		hppA	SBA1_350037		SBA5_80090		SBA3_3830001²	SBA4_2680008¹
APS reduction (or sulfite oxidation)	adenylyl-sulfate reductase (EC 1.8.99.2)	beta subunit	aprB		SBA7_670003		SBA2_380053	SBA3_840015		SBA6_390032↓
		alpha subunit	aprA		SBA7_670002		SBA2_380052	SBA3_840014–13↓
	quinone-interacting membrane-bound oxidoreductase complex	alpha subunit	qmoA		SBA7_760004		SBA2_380048	SBA3_840010
		beta subunit	qmoB		SBA7_760005		SBA2_380047	SBA3_840009
		gamma subunit (TM)	qmoC		SBA7_760006		SBA2_380046	SBA3_840008
	adenylate kinase (EC 2.7.4.3)		adk	SBA1_100011	SBA7_900023	SBA5_510016		SBA3_200005, SBA3_280032	SBA4_280030²	SBA6_780010, SBA6_900003
sulfite reduction (or sulfide oxidation)	dissimilatory sulfite reductase (EC 1.8.99.5)	alpha subunit	dsrA	SBA1_1040028	SBA7_670010	SBA5_810014	SBA2_380045	SBA3_840007	SBA4_4660001↓², SBA4_4550001↓¹	SBA6_390031
		beta subunit	dsrB	SBA1_1040027–26↓	SBA7_670011	SBA5_810013	SBA2_380044	SBA3_840006	SBA4_4550002	SBA6_390030
	DsrC		dsrC	SBA1_1040024	SBA7_670014	SBA5_810011	SBA2_380039	SBA3_840003	SBA4_4550004	SBA6_390027
	sulfite reduction-associated membrane complex ([DsrC]-trisulfide reductase) (1.8.5.M1)	diheme cytochrome b subunit (TM)	dsrM	SBA1_1040022	SBA7_670016	SBA5_810009	SBA2_380035	SBA3_840001↓², SBA3_3750001–2↓¹	SBA4_4550005	SBA6_390025
		catalytic subunit	dsrK	SBA1_1040021	SBA7_670017	SBA5_810008	SBA2_380034	SBA3_3750003	SBA4_4550006–7↓	SBA6_390024
		membrane-anchored cytochrome c subunit	dsrJ	SBA1_1040020	SBA7_670018	SBA5_810007	SBA2_380033	SBA3_3750004	SBA4_4550008	SBA6_390023
		iron-sulfur binding subunit	dsrO	SBA1_1040019	SBA7_670019	SBA5_810006	SBA2_380032	SBA3_3750005	SBA4_4550009	SBA6_390022
		cytochrome b subunit (NrfD family, TM)	dsrP	SBA1_1040018	SBA7_670020↓²	SBA5_810005	SBA2_380030	SBA3_3750006	SBA4_4550010	SBA6_390021
unclear/ unknown function	probable regulatory protein		dsrD	SBA1_1040014		SBA5_810003	SBA2_380059¹	SBA3_610002	SBA4_4660006	SBA6_390034
	probable siroheme amidase (EC 6.3.5.M1)		dsrN	SBA1_1040013		SBA5_810002	SBA2_380058	SBA3_610003	SBA4_4660005	SBA6_390035
	precorrin-2 dehydrogenase-like protein		dsrV	SBA1_1040029	SBA7_670009	SBA5_810015	SBA2_380029
	uroporphyrinogen-III C-methyltransferase-like protein		dsrWa	SBA1_1040015		SBA5_810004
	DsrM-like paralog		dsrM2		SBA7_670004	SBA5_810017	SBA2_380056	SBA3_610008	SBA4_4660004	SBA6_390037
	DsrK-like paralog		dsrK2		SBA7_670005	SBA5_810016	SBA2_380055	SBA3_610009	SBA4_4660003	SBA6_390038²
	unknown function		dsrT	SBA1_1040023	SBA7_670015	SBA5_810010	SBA2_380038	SBA3_840002		SBA6_390026
	oxidoreductase with [4Fe-4S] ferredoxin domain		dsrL	SBA1_1040025	SBA7_670013	SBA5_810012	SBA2_380041	SBA3_840004	SBA4_4550003	SBA6_390028
organosulfur reactions	(2R)-sulfolactate sulfo-lyase (EC 4.4.1.24)	alpha subunit	suyA			SBA5_30236			SBA4_4660008¹
		beta subunit	suyB			SBA5_30237			SBA4_4660007
	(2R)-3-sulfolactate dehydrogenase (NADP⁺) (EC 1.1.1.338)		comC			SBA5_30238
	(S)-sulfolactate dehydrogenase (EC 1.1.1.310)		slcC			SBA5_30239
Genes encoding for proteins involved in sulfur-based metabolism. TM, transmembrane subunit. Notes: – dsrL: Allochromatium vinosum’s DsrL (Alvin_1259) is 654 aa long; SbA’s DsrLs are max. 560 aa long with SBA5_810012 and SBA4_4550003 being only 396 aa and 413 aa long, respectively

## Sheet: S2b. NDH
MAG			SbA1				SbA7					SbA5			SbA2		SbA3			SbA4					SbA6
Scaffold ID			0oh7	1df4	4iyx	other	0c05	2h1e	2zbw	5pl7	other	0h59	0wl1	other	0mnk	other	0rch	3h8o	other	0p7q	0ye0	13hk	270m	other	0uzp	other
NADH dehydrogenase 1 (NDH-1)		nuoA	SBA1_530011	SBA1_940026	SBA1_1700005		SBA7_120025		SBA7_1360006			SBA5_330048	SBA5_540024		SBA2_410012				SBA3_710002	SBA4_1870007				SBA4_5470012	SBA6_700017	SBA6_430017
	hydrogenase module (h.m.)	nuoB				SBA1_120039, SBA1_270046, SBA1_1080008					SBA7_520049↓	SBA5_330049		SBA5_10081	SBA2_410013	SBA2_70014↓			SBA3_1370004, SBA3_3820010					SBA4_530015, SBA4_1330019		SBA6_680036
		nuoC	SBA1_530014	SBA1_940025	SBA1_1700006		SBA7_120027		SBA7_1360008	SBA7_1890006↓¹		SBA5_330050	SBA5_540025		SBA2_410014		SBA3_530030↓¹			SBA4_1870006					SBA6_700018
		nuoD	SBA1_530015	SBA1_940024	SBA1_1700007–9↓²		SBA7_120028		SBA7_1360009	SBA7_1890005		SBA5_330051	SBA5_540026				SBA3_530029			SBA4_1870005	SBA4_2530026–25↓¹				SBA6_700019
	NADH dehydrogenase module	nuoE		SBA1_940022						SBA7_1890004			SBA5_540028		SBA2_410015					SBA4_1870003					SBA6_700021
		nuoF		SBA1_940021						SBA7_1890003–2↓			SBA5_540029		SBA2_410016					SBA4_1870002					SBA6_700022
		nuoG		SBA1_940019				SBA7_1180001↓¹		SBA7_1890001↓²			SBA5_540030		SBA2_410017					SBA4_1870001²					SBA6_700023
	h.m.	nuoH	SBA1_530016	SBA1_940018			SBA7_120029	SBA7_1180002	SBA7_1360010–11↓²			SBA5_330053	SBA5_540031		SBA2_410018		SBA3_530020				SBA4_2530017		SBA4_5230014↓¹		SBA6_700024
		nuoI				SBA1_820058, SBA1_1030003					SBA7_20007, SBA7_90010, SBA7_1830002	SBA5_330052		SBA5_50034	SBA2_410019		SBA3_530028		SBA3_2180006		SBA4_2530024–23↓			SBA4_1310010
		nuoJ	SBA1_530017	SBA1_940017			SBA7_120030	SBA7_1180003–4↓				SBA5_330054	SBA5_540032		SBA2_410020		SBA3_530027–26↓				SBA4_2530022		SBA4_5230013		SBA6_700025
	transporter module	nuoK	SBA1_530018	SBA1_940016			SBA7_120031↓	SBA7_1180005				SBA5_330055	SBA5_540033		SBA2_410021		SBA3_530025				SBA4_2530021		SBA4_5230012		SBA6_700026
		nuoL	SBA1_530019	SBA1_940015			SBA7_120032	SBA7_1180006				SBA5_330056	SBA5_540034		SBA2_410022		SBA3_530024–23↓				SBA4_2530020		SBA4_5230010		SBA6_700027
		nuoM	SBA1_530020	SBA1_940014			SBA7_120033	SBA7_1180007				SBA5_330057, SBA5_330058	SBA5_540035		SBA2_410023		SBA3_530022	SBA3_3200027↓¹			SBA4_2530019	SBA4_2900001↓¹	SBA4_5230009	SBA4_1890006	SBA6_700028	SBA6_260013
	h.m.	nuoN	SBA1_530021	SBA1_940013			SBA7_120034	SBA7_1180008				SBA5_330059	SBA5_540036		SBA2_410024		SBA3_530021	SBA3_3200026			SBA4_2530018	SBA4_2900002↓	SBA4_5230008		SBA6_700029
NDH-2		ndh				SBA1_120107								SBA5_80034					SBA3_180033					SBA4_290031↓²		SBA6_80054
Genes encoding for respiratory complex I: NADH dehydrogenase 1 (NDH-1) or NADH dehydrogenase 2 (NDH-2) (EC 1.6.5.-). Notes: – SbA7: nuoA (SBA7_120025) and nuoC (SBA7_120027) are separted by a CDS encoding a protein of unknown function (SBA7_120026) – SbA5: SBA5_330057 and SBA5_330058 are paralogs and both encode a compelte NuoM – SbA2: nuoCD (SBA2_410014) is a fusion gene – the nuo operons on sca…

## Sheet: S2c. SDH
MAG			SbA1		SbA7	SbA5	SbA2	SbA3	SbA4			SbA6
Scaffold ID			08fn	1j4l	03zs	0wnn		4ps4	0ghz	0vuy	192u	0iu7
SDH	membrane subunit (cytochrome b₅₅₈)	sdhC	SBA1_180037	SBA1_1030033	SBA7_40029	SBA5_550038		SBA3_4080003		SBA4_2320003		SBA6_480037
		sdhD	SBA1_180036
	catalytic subunits	sdhA	SBA1_180039	SBA1_1030032	SBA7_40028	SBA5_550037		SBA3_4080004		SBA4_2320004–5↓²	SBA4_3310001¹	SBA6_480038
		sdhB	SBA1_180035	SBA1_1030031	SBA7_40026	SBA5_550036		SBA3_4080005	SBA4_1120001–2↓¹		SBA4_3310002²	SBA6_480039²
Genes encoding for respiratory complex II: succinate dehydrogenase (SDH) (EC 1.3.5.1). Notes: – SbA1: operon SBA1_180039–35 is either a succinate dehydrogenase or a fumarate reductase; here sdhC is also of the cytochrome b₅₅₆-type – SbA4: SBA4_2320003 is a putative membrane subunit of SDH (FigFam classification)

## Sheet: S2d. CIII
MAG			SbA1			SbA7	SbA5			SbA2	SbA3			SbA4					SbA6
Scaffold ID			04tz	0mtd	16t1	36m2	00bk	0bpa	6cvf		1tfx	29ya	2f3x	00vd	0f6z	1m6w	1qvp	22so	0o0u
quinol—cytochrome-c reductase	Rieske [2Fe-2S] iron-sulfur subunit	petC	SBA1_90049	SBA1_490004	SBA1_820053	SBA7_1460002	SBA5_20030	SBA5_250033	SBA5_1470005		SBA3_1620007	SBA3_2140015	SBA3_2340004	SBA4_30022	SBA4_1020018	SBA4_4060012	SBA4_4290007²	SBA4_5060015	SBA6_570005
	cytochrome b subunit	petB	SBA1_90050	SBA1_490005	SBA1_820052	SBA7_1460003	SBA5_20031	SBA5_250032	SBA5_1470004–3↓		SBA3_1620008	SBA3_2140016–18↓	SBA3_2340003	SBA4_30023	SBA4_1020017	SBA4_4060011		SBA4_5060014	SBA6_570006
		petD	SBA1_90051		SBA1_820051	SBA7_1460004–5↓	SBA5_20032					SBA3_2140019		SBA4_30024
associated cytochrome gene(s)			SBA1_90052	SBA1_490006	SBA1_820050	SBA7_1460006	SBA5_20033	SBA5_250034	SBA5_1470002		SBA3_1620009	SBA3_2140020, SBA3_2140021	SBA3_2340002–1↓²	SBA4_30025	SBA4_1020016			SBA4_5060013	SBA6_570007
associated complex IV								HCO class A: SBA5_250038+			HCO class C: SBA3_1620010+								HCO class C: SBA6_570008+
Genes encoding for respiratory complex III/cytochrome bc₁ complex: quinol—cytochrome-c reductase (EC 1.10.2.2). Genes encoding for cytochromes and respiratory complex IV directly down- or upstream of the pet operon are noted. Notes: – petB: SBA4_4060011 (SbA4) and SBA5_250032 (SbA5) encode for a fused cytochrome b and cytochrome c subunit

## Sheet: S2e. ACIII
MAG			SbA1	SbA7	SbA5	SbA2	SbA3	SbA4	SbA6
Scaffold ID			1fk5		00nj	0qkb	06ot	1yiy	1wj3	231d
quinol—cytochrome-c reductase (alternative)	pentahemic cytochrome c subunit	actA	SBA1_980021		SBA5_30185	SBA2_470015	SBA3_120009–10↓	SBA4_4830009		SBA6_1220003
	molybdopterin oxidoreductase, iron-sulfur binding subunit	actB	SBA1_980020		SBA5_30184	SBA2_470014	SBA3_120011	SBA4_4830008		SBA6_1220004, SBA6_1220005
	transmembrane subunit (NrfD family)	actC	SBA1_980019		SBA5_30183–182↓	SBA2_470013	SBA3_120012	SBA4_4830007–6↓	SBA6_1130001↓¹	SBA6_1220006
	unknown function (DUF3341)	actD	SBA1_980018		SBA5_30181	SBA2_470012	SBA3_120013	SBA4_4830005	SBA6_1130002	SBA6_1220007
	monohemic cytochrome c subunit	actE	SBA1_980017		SBA5_30179	SBA2_470009	SBA3_120014	SBA4_4830004	SBA6_1130003
	transmembrane subunit	actF	SBA1_980016		SBA5_30177	SBA2_470008	SBA3_120015	SBA4_4830003	SBA6_1130004
	unknown function	actG	SBA1_980015		SBA5_30176	SBA2_470007	SBA3_120016	SBA4_4830002	SBA6_1130005
SCO1/SenC family chaperone		sco	SBA1_980014		SBA5_30175	SBA2_470006	SBA3_120017	SBA4_4830001²	SBA6_1130006
associated complex IV (HCO class A)			SBA1_980013+		SBA5_30174+	SBA2_470005+	SBA3_120018+		SBA6_1130007+
Genes encoding for the alternative respiratory complex III (ACIII): quinol—cytochrome-c reductase (EC 1.10.2.2). Genes encoding for respiratory complex IV directly downstream of the act operon and sco are noted. Notes: – SbA6: actB (SBA6_1220004, SBA6_1220004) is a fission gene, as observed in, e.g., Geobacter metallireducens (Gmet_1810, Gmet_1811)

## Sheet: S2f. LATO
MAG			SbA1		SbA7	SbA5		SbA2	SbA3		SbA4			SbA6
Scaffold ID			0hz6	1fk5	0kww	00nj	0bpa	0qkb	06ot	25y0	22ly	3tpf	3zxs	1wj3
ctaCDEF or coxMNOPQ			cox	cta	cox	cta	cta	cta	cta	cox	cta	cta	cox	cta
cytochrome-c oxidase (HCO class A)	subunit II (CoxB)	ctaC/coxM	SBA1_360041	SBA1_980013	SBA7_280008	SBA5_30174	SBA5_250038	SBA2_470005	SBA3_120018	SBA3_2000022↓¹				SBA6_1130007
	subunit I (CoxA), catalytic	ctaD/coxN	SBA1_360042	SBA1_980012	SBA7_280009	SBA5_30173	SBA5_250037	SBA2_470004	SBA3_120019	SBA3_2000021				SBA6_1130008
	subunit III	ctaE/coxOP	SBA1_360043, SBA1_360044	SBA1_980011	SBA7_280010, SBA7_280011	SBA5_30172	SBA5_250036	SBA2_470003	SBA3_120020	SBA3_2000020, SBA3_2000019	SBA4_5050001↓¹		SBA4_7020009↓¹, SBA4_7020008	SBA6_1130009
	subunit IV	ctaF/coxQ	SBA1_360046	SBA1_980010	SBA7_280012	SBA5_30171		SBA2_470002	SBA3_120021	SBA3_2000018	SBA4_5050002	SBA4_6860004↓¹	SBA4_7020007	SBA6_1130010
associated complex III				ACIII: SBA1_980021+		ACIII: SBA5_30185+	bc₁: SBA5_250033+	ACIII: SBA2_470015+	ACIII: SBA3_120009+					ACIII: SBA6_1130001+
Genes encoding for respiratory complex IV: low-affinity terminal oxidases. All operons encode haem-copper oxidases (HCOs) of class A with Cu(A) copper centers predicted (IPR001505) in subunit II, and are thereby cytochrome-c oxidases (EC 1.9.3.1). Genes encoding for respiratory complex III directly down- or upstream are noted.

## Sheet: S2g. HATO
MAG			SbA1	SbA7	SbA5	SbA2	SbA3	SbA4	SbA6
cytochrome-c oxidase (HCO class C)	subunit I, catalytic	ccoN (fixN)					SBA3_1620010		SBA6_570008
	subunit II	ccoO (fixO)					SBA3_1620011		SBA6_570009
ccoNO-associated complex III							SBA3_1620007+		SBA6_570005+
cytochrome bd–type oxidase	subunit 1, catalytic	cydA	SBA1_350015		SBA5_140056		SBA3_4810004
	subunit 2	cydB	SBA1_350016		SBA5_140055		SBA3_4810003–2↓
Genes encoding for respiratory complex IV: high-affinity terminal oxidases. Operons encode either haem-copper oxidases (HCOs) of class C and thereby cytochrome-c oxidases (EC 1.9.3.1) or cytochrome bd–type oxidases which oxidize quinol instead of cytochrome c (EC 1.10.3.14). Genes encoding for respiratory complex III directly down- or upstream of ccoNO are noted.

## Sheet: S2h. ATPase
MAG				SbA1	SbA7	SbA5	SbA2	SbA3	SbA4	SbA6
ATP synthase (FₒF₁-ATPase)	membrane proteins of unknown function		atpZ (atpI2)	SBA1_530022	SBA7_120035	SBA5_260037		SBA3_2760038	SBA4_1010044
			atpI	SBA1_530023	SBA7_120036	SBA5_260038		SBA3_2760039	SBA4_1010043
	Fₒ complex (proton channel)	subunit A	atpB	SBA1_530024	SBA7_120037	SBA5_260039		SBA3_2760040	SBA4_1010042
		subunit C	atpE	SBA1_530026	SBA7_120038	SBA5_260040		SBA3_2760041	SBA4_1010041
		subunit B′	atpF′ (atpX)	SBA1_680004	SBA7_30039	SBA5_100045		SBA3_510027	SBA4_120025	SBA6_340029¹
		subunit B	atpF	SBA1_680003	SBA7_30038	SBA5_100046		SBA3_510028	SBA4_120024	SBA6_340028
	F₁ complex (catalytic core)	delta subunit	atpH	SBA1_680002	SBA7_30037	SBA5_100047		SBA3_510029	SBA4_120023	SBA6_340027
		alpha subunit	atpA	SBA1_680001↓²	SBA7_30036	SBA5_100048		SBA3_510030	SBA4_120022	SBA6_340026
		gamma subunit	atpG		SBA7_30035	SBA5_100049		SBA3_510031	SBA4_120021	SBA6_340025
		beta subunit	atpD	SBA1_570001¹	SBA7_30034	SBA5_100051		SBA3_510032	SBA4_120020	SBA6_340024
		epsilon subunit	atpC	SBA1_570002	SBA7_30033	SBA5_100052		SBA3_510033	SBA4_120019	SBA6_340023
Genes encoding for respiratory complex V: ATP synthase (FₒF₁-ATPase) (EC 3.6.3.14).

[truncated: 11 more sheets: S2i. stress, S2j. FDH, Hase, S2k. electron transport, S2l. GH109, S2m. glycolysis, S2n. TCA, S2o. other, S2p. metal, S3a. All, S3b. GHs, S4. GH EC]
